# Supplementary material for: Shearing in flow environment promotes evolution of social behavior in microbial populations
Source: eLife. 2018 May 22;7:e34862. doi: 10.7554/eLife.34862 (PMC6002248; doi:10.7554/eLife.34862)
Supplement: Figure 3—source data 1. [file elife-34862-fig3-data1.zip]

Archive with 4 entries (4 files):
- continuous_simulation_phase_data.mat
- discrete_phase_data.mat
- Figure3_Source_Code.m
- theory_phase_data.mat
