# Supplementary material for: Shearing in flow environment promotes evolution of social behavior in microbial populations
Source: eLife. 2018 May 22;7:e34862. doi: 10.7554/eLife.34862 (PMC6002248; doi:10.7554/eLife.34862)
Supplement: Figure 6—source data 1. [file elife-34862-fig6-data1.zip]

Archive with 3 entries (3 files):
- FIG6_plots.m
- pipe_flow_data.mat
- vortex_flow_data.mat
