# Supplementary material for: Shearing in flow environment promotes evolution of social behavior in microbial populations
Source: eLife. 2018 May 22;7:e34862. doi: 10.7554/eLife.34862 (PMC6002248; doi:10.7554/eLife.34862)
Supplement: Source code 1. — Main file is main_discrete.m. See README file for more information. [file elife-34862-code1.zip]

Archive with 19 entries (19 files):
- brankine.m
- bsecrete.m
- chemAdvect.m
- constructBacteria.m
- deterministicMutation.m
- displayGraphics.m
- findFitness.m
- findGridIndex.m
- genChemControlFunctions.m
- genVelocity.m
- laplacian.m
- main_discrete.m
- moveBacteria.m
- mutateBacteria.m
- parsave.m
- README.txt
- reproduceBacteria.m
- simulator.m
- updateGhosts.m
