# Supplementary material for: Shearing in flow environment promotes evolution of social behavior in microbial populations
Source: eLife. 2018 May 22;7:e34862. doi: 10.7554/eLife.34862 (PMC6002248; doi:10.7554/eLife.34862)
Supplement: Source code 1. — Main file is main_discrete.m. See README file for more information. [file elife-34862-code1.zip › brankine.m]

function [bvx, bvy] = brankine(rotation,radius,xp,yp)

dist = sqrt(xp.^2 + yp.^2);
theta = atan2(xp,yp);

factorInside = (rotation*dist)/(2*pi*(radius^2));
factorOutside = rotation./(2*pi*dist);


vfact = (dist<=radius).*factorInside + (dist>radius).*factorOutside;

bvy = sin(theta).*vfact;
bvx = -cos(theta).*vfact;
end
