# Supplementary material for: Shearing in flow environment promotes evolution of social behavior in microbial populations
Source: eLife. 2018 May 22;7:e34862. doi: 10.7554/eLife.34862 (PMC6002248; doi:10.7554/eLife.34862)
Supplement: Source code 1. — Main file is main_discrete.m. See README file for more information. [file elife-34862-code1.zip › chemAdvect.m]

   

function cpp = chemAdvect(dx,dy,velX,velY,c)

    Nx = size(c,1) - 3;
    Ny = size(c,2) - 3;
    mmx = (1/dx);
    mmy = (1/dy);
    
    % including ghosts there are N+3 nodes along each dimension
    ctmp = zeros(Nx+3,Ny+3);

for xi = 2:(Nx+2)
    for yi = 2:(Ny+2)
        if velX(xi,yi) >= 0 && velY(xi,yi) >= 0
            ctmp(xi,yi) = -velX(xi,yi)*(c(xi,yi)-c(xi-1,yi))*mmx + ...
                -velY(xi,yi)*(c(xi,yi)-c(xi,yi-1))*mmy;
        elseif velX(xi,yi) >= 0 && velY(xi,yi) <= 0
            ctmp(xi,yi) = -velX(xi,yi)*(c(xi,yi)-c(xi-1,yi))*mmx + ...
                -velY(xi,yi)*(c(xi,yi+1)-c(xi,yi))*mmy;
        elseif velX(xi,yi) <= 0 && velY(xi,yi) >= 0
            ctmp(xi,yi) = -velX(xi,yi)*(c(xi+1,yi)-c(xi,yi))*mmx + ...
                -velY(xi,yi)*(c(xi,yi)-c(xi,yi-1))*mmy;
        elseif velX(xi,yi) <= 0 && velY(xi,yi) <= 0
            ctmp(xi,yi) = -velX(xi,yi)*(c(xi+1,yi)-c(xi,yi))*mmx + ...
                -velY(xi,yi)*(c(xi,yi+1)-c(xi,yi))*mmy;
        end
    end
end

cpp = ctmp;
end
