# Supplementary material for: Shearing in flow environment promotes evolution of social behavior in microbial populations
Source: eLife. 2018 May 22;7:e34862. doi: 10.7554/eLife.34862 (PMC6002248; doi:10.7554/eLife.34862)
Supplement: Source code 1. — Main file is main_discrete.m. See README file for more information. [file elife-34862-code1.zip › deterministicMutation.m]

function bact = deterministicMutation(bact,numMutate,mdiff,binaryMutation)

    Nb =  length(bact(bact(:,3)>=0)); % number alive 
    
    Nm = min(numMutate,Nb); % mutate number of mutants upto number alive
    
    if binaryMutation == 1
        bact(1:Nm,3) = 0;
    else
        bact(1:Nm,3) = abs(bact(1:Nm,3) + mdiff*2*(rand(Nm,1)-1));
    end

end
