# Supplementary material for: Shearing in flow environment promotes evolution of social behavior in microbial populations
Source: eLife. 2018 May 22;7:e34862. doi: 10.7554/eLife.34862 (PMC6002248; doi:10.7554/eLife.34862)
Supplement: Source code 1. — Main file is main_discrete.m. See README file for more information. [file elife-34862-code1.zip › findFitness.m]

 

function fit = findFitness(xi,yi,c1,c2,alp1,alp2,beta,sat1,sat2,s1)

fit = alp1*c1(xi,yi)/(c1(xi,yi)+sat1) -...
        alp2*c2(xi,yi)/(c2(xi,yi)+sat2) - beta*s1;
end
