# Supplementary material for: Shearing in flow environment promotes evolution of social behavior in microbial populations
Source: eLife. 2018 May 22;7:e34862. doi: 10.7554/eLife.34862 (PMC6002248; doi:10.7554/eLife.34862)
Supplement: Source code 1. — Main file is main_discrete.m. See README file for more information. [file elife-34862-code1.zip › mutateBacteria.m]

function bact = mutateBacteria(bact,mprob,mdiff,binaryMutation)

    Nb =  length(bact(bact(:,3)>=0)); % number alive 
    
    prob = rand(Nb,1);
    mutate = prob<mprob;
    
    if binaryMutation == 1
        bact(1:Nb,3) = bact(1:Nb,3) - mutate.*(bact(1:Nb,3));
    else
        bact(1:Nb,3) = abs(bact(1:Nb,3) ...
            + mutate.*(mdiff*(2*rand(Nb,1) - 1)));
    end

end
