# Supplementary material for: Shearing in flow environment promotes evolution of social behavior in microbial populations
Source: eLife. 2018 May 22;7:e34862. doi: 10.7554/eLife.34862 (PMC6002248; doi:10.7554/eLife.34862)
Supplement: Source code 1. — Main file is main_discrete.m. See README file for more information. [file elife-34862-code1.zip › README.txt]

This folder contains all dependent functions 

for the discrete bacteria simulation. Main run file is ``main_discrete.m'', definitions of parameters are in the comments in this file. 
