# Supplementary material for: Shearing in flow environment promotes evolution of social behavior in microbial populations
Source: eLife. 2018 May 22;7:e34862. doi: 10.7554/eLife.34862 (PMC6002248; doi:10.7554/eLife.34862)
Supplement: Source code 1. — Main file is main_discrete.m. See README file for more information. [file elife-34862-code1.zip › simulator.m]

function [data, dataChem] = simulator(xmin,xmax,xbnd,Nx,ymin,ymax,ybnd,Ny,tmax,dt,...
    xbmin,xbmax,ybmin,ybmax,...
    db,d1,d2,a1,a2,b1,k1,k2,s1,s2,l1,l2, ...
    veltype,vmax,rotation,vrad,...
    muAmp1,muAmp2,pulses,mudel1,mudel2,muOn1,muOn2,muOff1,muOff2,...
    mprob,mdiff,binaryMutation,deterministicMutationTime,numMutate,...
    sticky,initialNumBacteria,initialNumGroups,aligngroups,maxBacteria,...
    velDelay,mutDelay,repDelay,...
    savePeriod,saveChemicals,...
    graphics,framePeriod,saveVid,vidOption,vidFile)
%------------------------------------------------------------------------
%------------------------------------------------------------------------

% ===== INITIALIZE VARIABLES =====
rng('shuffle'); % seed random number generator
alive = 1;      % set state to living
detMut = 0;     % for deterministic mutation: intialize
ogs1 = s1;      % for binary mutation: initial secretion rate

% === DISCRETIZE SPACE === 
dx = (xmax - xmin)/Nx;
dy = (ymax - ymin)/Ny;
x = (xmin-dx):dx:(xmax+dx); % including ghost nodes x(1) and x(Nx+3)
y = (ymin-dx):dy:(ymax+dx); % including ghost nodes y(1) and y(Ny+3)

Nt = ceil(tmax/dt);         % number of timesteps
t = 0.0;                    % initialize time

% === INITILIZE SAVE VARIABLE ===
nsave = ceil(Nt/savePeriod);
dataRec = cell(1,nsave);
if saveChemicals == 1
    dataC = cell(1,nsave);
end % if also saving chemicals
svi = 0;

% === GENERATE VELOCITY FIELD ===
[velX,velY] = genVelocity(veltype,vmax,rotation,vrad,x,y);

% === CHEMICAL CONTROL FUNCTIONS ===
[mu1,mu2] = genChemControlFunctions(muAmp1,muAmp2,pulses,...
    mudel1,mudel2,muOn1,muOn2,muOff1,muOff2,Nt,tmax);

% === INITIALIZE BACTERIA AND CHEMICAL FIELDS ===
bact = constructBacteria(xbmin,xbmax,ybmin,ybmax,s1,initialNumBacteria,...
    initialNumGroups,aligngroups,maxBacteria); 

% initialize chemicals:
c1 = zeros(Nx+3,Ny+3);
c2 = zeros(Nx+3,Ny+3); % including ghost nodes


% === GRAPHICS ===
if saveVid == 1 && graphics == 1
    if vidOption == 2
        vid = VideoWriter(vidFile,'Uncompressed AVI');
    else
        vid = VideoWriter(vidFile,'MPEG-4');
    end
    open(vid);
end

% figure for video
if graphics == 1
    scrsz = get(groot,'ScreenSize');
    % scrsz = [1 1 width height]
    % position: [left bottom width height]
    h = figure('Position',[scrsz(3)/4 scrsz(4)/4 scrsz(3)/2 scrsz(4)/2]);
end


%-------------------------------------------------------------------------
%-------------------------------------------------------------------------
% ===== LOOP THROUGH TIME =====
for ti = 1:Nt
    % === BACTERIA DYNAMICS ===
    bact = moveBacteria(xmin,xmax,xbnd,ymin,ymax,ybnd,dt,...
        db,bact,veltype,vmax,rotation,vrad,(t<velDelay),sticky);
    [cp1, cp2] = bsecrete(xmin,xmax,Nx,dx,ymin,ymax,Ny,dy,bact,s2);

    if t > repDelay
        [bact,alive] = reproduceBacteria(xmin,xmax,Nx,...
            ymin,ymax,Ny,dt,...
             a1,a2,b1,k1,k2,(t>mutDelay)*mprob,mdiff,binaryMutation,...
             bact,c1,c2);
    end

    if t > deterministicMutationTime && detMut == 0
        bact = deterministicMutation(bact,numMutate,mdiff,binaryMutation);
        detMut = 1;
    end % if introducing mutation manually
    
    if alive == 0
        disp('Everybody died!');
        break;
    end
    
    % === CHEMICAL DYNAMICS ===
    % apply boundary conditions:
    [c1, c2] = updateGhosts(c1,c2,Nx,Ny,xbnd,ybnd);
    
    % chem 1:
    cppdiff1 = d1*laplacian(dx,dy,c1);
    if veltype <= 0 ||  t < velDelay
        cppadv1 = 0;
    else
        cppadv1 = chemAdvect(dx,dy,velX,velY,c1);
    end

    c1 = c1 + (cp1 + cppdiff1 + cppadv1 - l1*c1 + mu1(ti) )*dt;
    
    % chem 2:
    cppdiff2 = d2*laplacian(dx,dy,c2);
    if veltype <= 0 ||  t < velDelay
        cppadv2 = 0;
    else    
        cppadv2 = chemAdvect(dx,dy,velX,velY,c2);
    end
  
    c2 = c2 + (cp2 + cppdiff2 + cppadv2 - l2*c2 + mu2(ti) )*dt;
    
    % update time:
    t = t + dt;
    
    % == SAVE DATA ==
    if mod(ti-1,savePeriod) == 0
        svi = svi + 1;
        Nb = length(bact(bact(:,3)>=0)); % number alive 
        dataRec{svi} = bact(1:Nb,:);
        if saveChemicals == 1
            dataC{svi} = [c1; c2];
        end % if also saving chemicals
    end
    
    % == DISPLAY GRAPHICS ==
    if graphics == 1 && mod(ti-1,framePeriod) == 0
        F = displayGraphics(xmin,xmax,Nx,ymin,ymax,Ny,bact,alive,...
            c1,c2,t,h,ogs1);
        if saveVid == 1
            writeVideo(vid,F);
        end
    end

end


% ===== GENERATE OUTPUT =====
% close video:
if saveVid == 1 && graphics == 1
    close(vid);
end
% return data:
data = dataRec;

if saveChemicals == 1
    dataChem = dataC;
else
    dataChem = 0;
end

% END OF FUNCTION:
end
%------------------------------------------------------------------------
