# Supplementary material for: Shearing in flow environment promotes evolution of social behavior in microbial populations
Source: eLife. 2018 May 22;7:e34862. doi: 10.7554/eLife.34862 (PMC6002248; doi:10.7554/eLife.34862)
Supplement: Source code 1. — Main file is main_discrete.m. See README file for more information. [file elife-34862-code1.zip › updateGhosts.m]

function   [c1, c2] = updateGhosts(c1,c2,Nx,Ny,xbnd,ybnd)

    % x boundary conditions:
    if xbnd == 0
        % periodic:
        c1(1,:) = c1(Nx+2,:); 
        c1(Nx+3,:) = c1(2,:); 
        c2(1,:) = c2(Nx+2,:); 
        c2(Nx+3,:) = c2(2,:); 
    elseif xbnd == 1
        % no flux:
        c1(1,:) = c1(2,:); 
        c1(Nx+3,:) = c1(Nx+2,:); 
        c2(1,:) = c2(2,:); 
        c2(Nx+3,:) = c2(Nx+2,:); 
    else
        % periodic (default):
        c1(1,:) = c1(Nx+2,:); 
        c1(Nx+3,:) = c1(2,:); 
        c2(1,:) = c2(Nx+2,:); 
        c2(Nx+3,:) = c2(2,:); 
    end % x boundary conditions
    
    % y boundary conditions:
    if ybnd == 0
        % periodic:
        c1(:,1) = c1(:,Ny+2); 
        c1(:,Ny+3) = c1(:,2); 
        c2(:,1) = c2(:,Ny+2); 
        c2(:,Ny+3) = c2(:,2); 
    elseif ybnd == 1
        % no flux:
        c1(:,1) = c1(:,2); 
        c1(:,Ny+3) = c1(:,Ny+2); 
        c2(:,1) = c2(:,2); 
        c2(:,Ny+3) = c2(:,Ny+2); 
    else 
        % no flux (default)
        c1(:,1) = c1(:,2); 
        c1(:,Ny+3) = c1(:,Ny+2); 
        c2(:,1) = c2(:,2); 
        c2(:,Ny+3) = c2(:,Ny+2); 
    end % y boundary conditions
end
