# Supplementary material for: Shearing in flow environment promotes evolution of social behavior in microbial populations
Source: eLife. 2018 May 22;7:e34862. doi: 10.7554/eLife.34862 (PMC6002248; doi:10.7554/eLife.34862)
Supplement: Source code 2. — Main file is main_continuous.m. See README file for more information. [file elife-34862-code2.zip]

Archive with 13 entries (13 files):
- chemAdvect.m
- constructContinuousFields.m
- displayGraphics2.m
- findSteadyStates.m
- fitnessField.m
- genChemControlFunctions.m
- genVelocity.m
- laplacian.m
- main_continuous.m
- parsave.m
- README.txt
- simulatorContinuous.m
- updateGhosts2.m
