# Supplementary material for: Shearing in flow environment promotes evolution of social behavior in microbial populations
Source: eLife. 2018 May 22;7:e34862. doi: 10.7554/eLife.34862 (PMC6002248; doi:10.7554/eLife.34862)
Supplement: Source code 2. — Main file is main_continuous.m. See README file for more information. [file elife-34862-code2.zip › fitnessField.m]

function y = fitnessField(alp1,alp2,beta,sec1,sat1,sat2,c1,c2)

y = alp1*c1./(c1+sat1) - alp2*c2./(c2+sat2) - beta*sec1;    
end
