# Supplementary material for: Shearing in flow environment promotes evolution of social behavior in microbial populations
Source: eLife. 2018 May 22;7:e34862. doi: 10.7554/eLife.34862 (PMC6002248; doi:10.7554/eLife.34862)
Supplement: Source code 2. — Main file is main_continuous.m. See README file for more information. [file elife-34862-code2.zip › genVelocity.m]

% generate velocity function:


function [vx,vy] = genVelocity(veltype,vmax,rotation,vrad,x,y)
% initialize velocity:
% veltype options:
% 1 = couette
% 2 = poisuille
% 3 = rankine
% 4 = constant (useful for sticky bacteria)
% 5 = half-couette (for group diffusion research)
Nx = length(x);
Ny = length(y);

vxtmp = zeros(Nx,Ny);
vytmp = zeros(Nx,Ny);

PI = 3.141592653589793238462643383279502884197169399;
%xcent = (x(end)-x(1))/2.0;
%ycent = (y(end)-y(1))/2.0;
% maybe recenter for rankine -- or can just change domain

if veltype == 1
    for yi = 1:Ny
        maxrad = max(y(end-2),y(2));
        vxtmp(:,yi) = (vmax/maxrad)*y(yi)*ones(Nx,1);
    end
elseif veltype == 2
    for yi = 1:Ny
        maxrad = max(y(end-2),y(2));
        vxtmp(:,yi) = vmax*(1 - 0.5*((y(yi))^2)/(maxrad^2))*ones(Nx,1);
    end
elseif veltype == 3
    for i = 1:Ny
        for j = 1:Nx
            theta = atan2(y(i),x(j));
            dist = sqrt(y(i)^2 + x(j)^2);
            if dist <= vrad
                inside = (rotation*dist)/(2*PI*vrad^2);
                vxtmp(j,i) = sin(theta)*inside;
                vytmp(j,i) = -cos(theta)*inside;
            else
                outside = rotation/(2*PI*dist);
                vxtmp(j,i) = sin(theta)*outside;
                vytmp(j,i) = -cos(theta)*outside;
            end
        end
    end
elseif veltype == 4
    vxtmp(:,:) = vmax;
elseif veltype == 5 % half-couette flow for group diffusion study
    for yi = 1:Ny
        maxrad = y(end-2);
        if y(yi) > 0
            vxtmp(:,yi) = (vmax/maxrad)*y(yi)*ones(Nx,1);
        else
            vxtmp(:,yi) = 0;
        end
    end
end

vx = vxtmp;
vy = vytmp;
end
