# Supplementary material for: Shearing in flow environment promotes evolution of social behavior in microbial populations
Source: eLife. 2018 May 22;7:e34862. doi: 10.7554/eLife.34862 (PMC6002248; doi:10.7554/eLife.34862)
Supplement: Source code 2. — Main file is main_continuous.m. See README file for more information. [file elife-34862-code2.zip › updateGhosts2.m]

function   [bact, c1, c2] = updateGhosts2(bact,c1,c2,Nx,Ny,xbnd,ybnd)

    % x boundary conditions:
    if xbnd == 0
        % periodic:
        bact(1,:) = bact(Nx+2,:); 
        bact(Nx+3,:) = bact(2,:); 
        c1(1,:) = c1(Nx+2,:); 
        c1(Nx+3,:) = c1(2,:); 
        c2(1,:) = c2(Nx+2,:); 
        c2(Nx+3,:) = c2(2,:); 
    elseif xbnd == 1
        % no flux:
        bact(1,:) = bact(2,:); 
        bact(Nx+3,:) = bact(Nx+2,:); 
        c1(1,:) = c1(2,:); 
        c1(Nx+3,:) = c1(Nx+2,:); 
        c2(1,:) = c2(2,:); 
        c2(Nx+3,:) = c2(Nx+2,:); 
    else
        % periodic (default):
        bact(1,:) = bact(Nx+2,:); 
        bact(Nx+3,:) = bact(2,:); 
        c1(1,:) = c1(Nx+2,:); 
        c1(Nx+3,:) = c1(2,:); 
        c2(1,:) = c2(Nx+2,:); 
        c2(Nx+3,:) = c2(2,:); 
    end % x boundary conditions
    
    % y boundary conditions:
    if ybnd == 0
        % periodic:
        bact(:,1) = bact(:,Ny+2); 
        bact(:,Ny+3) = bact(:,2); 
        c1(:,1) = c1(:,Ny+2); 
        c1(:,Ny+3) = c1(:,2); 
        c2(:,1) = c2(:,Ny+2); 
        c2(:,Ny+3) = c2(:,2); 
    elseif ybnd == 1
        % no flux:
        bact(:,1) = bact(:,2); 
        bact(:,Ny+3) = bact(:,Ny+2); 
        c1(:,1) = c1(:,2); 
        c1(:,Ny+3) = c1(:,Ny+2); 
        c2(:,1) = c2(:,2); 
        c2(:,Ny+3) = c2(:,Ny+2); 
    else 
        % no flux (default)
        bact(:,1) = bact(:,2); 
        bact(:,Ny+3) = bact(:,Ny+2); 
        c1(:,1) = c1(:,2); 
        c1(:,Ny+3) = c1(:,Ny+2); 
        c2(:,1) = c2(:,2); 
        c2(:,Ny+3) = c2(:,Ny+2); 
    end % y boundary conditions
end
