# Supplementary material for: Shearing in flow environment promotes evolution of social behavior in microbial populations
Source: eLife. 2018 May 22;7:e34862. doi: 10.7554/eLife.34862 (PMC6002248; doi:10.7554/eLife.34862)
Supplement: Appendix 1—figure 1—source data 1. [file elife-34862-app1-fig1-data1.zip]

Archive with 4 entries (4 files):
- Appendix_Figure_Plots.m
- group_histogram_data_s0.0.mat
- group_histogram_data_s2.5.mat
- group_histogram_data_s7.5.mat
